# Supplementary material for: Correction to: MicroPro: using metagenomic unmapped reads to provide insights into human microbiota and disease associations
Source: Genome Biol. 2019 Oct 22;20:214. doi: 10.1186/s13059-019-1826-9 (PMC6805598; doi:10.1186/s13059-019-1826-9)
Supplement: Supplementary file 1 — Additional file 5: Table S4. Taxonomic assignments for each MAG generated from four metagenomic datasets. The corresponding Mash distance, number of matched sketches and the NCBI accession of the best hit are also provided. A MAG with multiple hits in the database is reported in the table only if all of its hits belong to a common microbial species/genus in the taxonomy tree. [file 13059_2019_1826_MOESM1_ESM.xlsx]

## Sheet: Sheet1
Zeller_CRC
Bin	Mash_distance	#_matched_sketches	Assignments(genus/species)	Best_hit_NCBI_accession
2	0.036969	298771/1000000	Megasphaera stantonii	GCF_003367905.1
9	0.248431	2719/1000000	Olsenella	GCF_900119915.1
10	0.252136	2515/1000000	Faecalibacterium	GCF_003312465.1
11	0.256236	2307/1000000	Alistipes	GCF_900604385.1
12	0.0133349	607405/1000000	Victivallales bacterium CCUG 44730	GCF_002998355.1
13	0.335703	434/1000000	Lachnoclostridium	GCF_002234575.2
17	0.270607	1705/1000000	Prevotella	GCF_000242335.1
26	0.0190589	503941/1000000	Fusobacterium mortiferum	GCF_003019315.1
41	0.268294	1790/1000000	Oscillibacter	GCF_003574015.1
44	0.295414	1012/1000000	Faecalibacterium	GCF_003312465.1
47	0.0381044	289692/1000000	Lactobacillus crispatus	GCF_003795065.1
50	0.334511	445/1000000	Oscillibacter	GCF_003574015.1
58	0.333768	452/1000000	Muribaculum	GCF_001688845.2
59	0.337948	414/1000000	Desulfovibrio	GCF_900116045.1
60	0.25109	2571/1000000	Bifidobacterium	GCF_003856735.1
62	0.316698	647/1000000	Alistipes	GCF_900604385.1
63	0.335049	440/1000000	Clostridium	GCF_003606265.1
68	0.322479	573/1000000	Gordonibacter	GCF_900199375.1
75	0.336476	427/1000000	Prevotella	GCF_000242335.1
79	0.308602	767/1000000	Parabacteroides	GCF_000012845.1
90	0.324169	553/1000000	Dialister	GCF_001717505.1
91	0.329155	498/1000000	Mordavella	GCF_900312975.1
95	0.0887164	84128/1000000	Christensenella	GCF_003628755.1
102	0.310372	739/1000000	Megasphaera	GCF_003315775.1
107	0.27468	1565/1000000	Oscillibacter	GCF_003574015.1
113	0.312884	701/1000000	Bacteroides	GCF_000190575.1
116	0.324515	549/1000000	Collinsella	GCF_003856815.1
129	0.226504	4316/1000000	Faecalibacterium	GCF_003312465.1
143	0.0617421	158389/1000000	Dialister	GCF_900343095.1
147	0.250447	2606/1000000	Acidaminococcus	GCF_000025305.1
155	0.0685191	134551/1000000	Christensenella	GCF_003628755.1
159	0.299383	931/1000000	Oxalobacter	GCF_002128345.1
164	0.0278357	386344/1000000	Dialister sp. Marseille-P5638	GCF_900343095.1
168	0.336588	426/1000000	Anaerostipes	GCF_001998765.1
171	0.293842	1046/1000000	Clostridium	GCF_003606265.1
187	0.326461	527/1000000	Oscillibacter	GCF_003574015.1
188	0.082481	97040/1000000	Bacteroides	GCF_002849695.1
192	0.333874	451/1000000	Roseburia	GCF_000225345.1
197	0.298472	949/1000000	Dialister	GCF_900343095.1
199	0.325923	533/1000000	Prevotella	GCF_000242335.1
202	0.23212	3834/1000000	Cloacibacillus	GCF_001701045.1
211	0.253965	2420/1000000	Faecalibacterium	GCF_002586945.1
213	0.302936	864/1000000	Veillonella	GCF_000024945.1
228	0.329443	495/1000000	Prevotella	GCF_000242335.1
250	0.286679	1216/1000000	Prevotella	GCF_000242335.1
255	0.307076	792/1000000	Oscillibacter	GCF_003574015.1
256	0.330808	481/1000000	Bacteroides	GCF_000190575.1
257	0.322812	569/1000000	Sutterella	GCF_003609995.1
259	0.311479	722/1000000	Ruminococcus	GCF_000723465.1
265	0.303379	856/1000000	Faecalibacterium	GCF_003312465.1
274	0.266959	1841/1000000	Turicibacter	GCF_001543345.1
285	0.327373	517/1000000	Collinsella	GCF_003856815.1
290	0.319501	610/1000000	Bifidobacterium	GCF_001042635.1
298	0.33191	470/1000000	Ruminococcus	GCF_000723465.1
299	0.323912	556/1000000	Collinsella	GCF_003856815.1
306	0.278048	1458/1000000	Eubacterium	GCF_000146185.1
315	0.334085	449/1000000	Faecalibacterium	GCF_002586945.1
319	0.286173	1229/1000000	Eubacterium	GCF_000146185.1
320	0.31063	735/1000000	Bacteroides	GCF_000190575.1
324	0.336812	424/1000000	Bacteroides	GCF_000190575.1
327	0.33749	418/1000000	Faecalibacterium	GCF_003312465.1
330	0.326191	530/1000000	Megasphaera	GCF_003315775.1
339	0.255057	2365/1000000	Lachnoclostridium	GCF_002234575.2
340	0.326102	531/1000000	Prevotella	GCF_000193395.1
343	0.334618	444/1000000	Faecalibacterium	GCF_003312465.1
346	0.326102	531/1000000	Alistipes	GCF_000265365.1
351	0.318193	627/1000000	Lachnoclostridium	GCF_000144625.1
355	0.33876	407/1000000	Prevotella	GCF_000242335.1
363	0.308478	769/1000000	Faecalibacterium	GCF_003312465.1
368	0.223185	4629/1000000	Anaerobutyricum	GCF_900209925.1
370	0.291926	1089/1000000	Clostridium	GCF_003606265.1
377	0.305655	816/1000000	Treponema	GCF_000195275.1
378	0.329443	495/1000000	Mordavella	GCF_900312975.1
382	0.326281	529/1000000	Bacteroides	GCF_000186225.1
403	0.26141	2069/1000000	Lachnoclostridium	GCF_002234575.2
407	0.32298	567/1000000	Alistipes	GCF_000265365.1
412	0.197594	7949/1000000	Fusobacterium	GCF_003019315.1
425	0.332214	467/1000000	Mogibacterium	GCF_002998925.1
426	0.279303	1420/1000000	Anaerostipes	GCF_001998765.1
427	0.331707	472/1000000	Lachnoclostridium	GCF_001688665.2
431	0.262081	2040/1000000	Alistipes	GCF_900604385.1
432	0.279808	1405/1000000	Bacteroides	GCF_000012825.1
438	0.0224508	453580/1000000	Fusobacterium gonidiaformans	GCF_003019695.1
444	0.29	1134/1000000	Bacteroides	GCF_000186225.1
449	0.274167	1582/1000000	Collinsella	GCF_003856815.1
454	0.337263	420/1000000	Barnesiella	GCF_000512915.1
459	0.28049	1385/1000000	Eubacterium	GCF_000146185.1
461	0.337263	420/1000000	Oscillibacter	GCF_003574015.1
462	0.317589	635/1000000	Gordonibacter	GCF_900199375.1
464	0.29407	1041/1000000	Bacteroides	GCF_001314995.1
465	0.24542	2897/1000000	Sutterella	GCF_003609995.1
466	0.309101	759/1000000	Bacteroides	GCF_000190575.1
471	0.238354	3362/1000000	Akkermansia	GCF_003716915.1
473	0.33749	418/1000000	Roseburia	GCF_000225345.1
477	0.319735	607/1000000	Bacteroides	GCF_000190575.1
478	0.241115	3172/1000000	Bacteroides	GCF_001318345.1
479	0.181932	11079/1000000	Oscillibacter	GCF_003574015.1
487	0.314965	671/1000000	Clostridium	GCF_003606265.1
489	0.310825	732/1000000	Oscillibacter	GCF_003574015.1
492	0.0517697	202770/1000000	Gemella	GCF_900476045.1
497	0.339944	397/1000000	Bacteroides	GCF_002998535.1
498	0.253457	2446/1000000	Bacteroides	GCF_001314975.1
512	0.0661646	142342/1000000	Dialister	GCF_900343095.1
516	0.319501	610/1000000	Bacteroides	GCF_000190575.1
518	0.226176	4346/1000000	Alistipes	GCF_900604385.1
520	0.338527	409/1000000	Mordavella	GCF_900312975.1
523	0.306301	805/1000000	Oscillibacter	GCF_003574015.1
525	0.0826805	96595/1000000	Bacteroides	GCF_002849695.1
529	0.307498	785/1000000	Sutterella	GCF_003609995.1
531	0.289707	1141/1000000	Eubacterium	GCF_000146185.1
542	0.205838	6677/1000000	Alistipes	GCF_900604385.1
555	0.315608	662/1000000	Oscillibacter	GCF_003574015.1
562	0.314471	678/1000000	Mordavella	GCF_900312975.1
569	0.176897	12330/1000000	Blautia	GCF_003287895.1
572	0.299639	926/1000000	Blautia	GCF_002222595.2
573	0.290463	1123/1000000	Veillonella	GCF_002005185.1
585	0.296124	997/1000000	Oscillibacter	GCF_003574015.1
590	0.247003	2802/1000000	Bacteroides	GCF_000186225.1
595	0.237196	3445/1000000	Alistipes	GCF_900604385.1
596	0.330023	489/1000000	Bacteroides	GCF_000186225.1
597	0.321901	580/1000000	Prevotella	GCF_000242335.1
598	0.299587	927/1000000	Bacteroides	GCF_000186225.1
601	0.31919	614/1000000	Eubacterium	GCF_000146185.1
607	0.287428	1197/1000000	Oscillibacter	GCF_003574015.1
633	0.291232	1105/1000000	Clostridium	GCF_003606265.1
634	0.293842	1046/1000000	Cloacibacillus	GCF_001701045.1
642	0.280662	1380/1000000	Brachyspira	GCF_002214805.1
658	0.304617	834/1000000	Megasphaera	GCF_003315775.1
659	0.322728	570/1000000	Faecalibacterium	GCF_002586945.1
667	0.289333	1150/1000000	Lachnoclostridium	GCF_002234575.2
668	0.333874	451/1000000	Blautia	GCF_003287895.1
684	0.333558	454/1000000	Parabacteroides	GCF_000012845.1
692	0.32005	603/1000000	Oscillibacter	GCF_003574015.1
693	0.184188	10561/1000000	Akkermansia	GCF_003716975.1
705	0.321249	588/1000000	Dialister	GCF_900343095.1
709	0.321901	580/1000000	Cellulosilyticum	GCF_000178835.2
712	0.305597	817/1000000	Anaerostipes	GCF_001998765.1
730	0.335484	436/1000000	Blautia	GCF_003287895.1
731	0.271936	1658/1000000	Blautia	GCF_001689125.2
732	0.0149699	575113/1000000	Fusobacterium necrophorum	GCF_003732525.1
741	0.326191	530/1000000	Clostridium	GCF_003606265.1
751	0.327465	516/1000000	Clostridium	GCF_003606265.1
753	0.328491	505/1000000	Bacteroides	GCF_001318345.1
755	0.23153	3882/1000000	Olsenella	GCF_900119915.1
756	0.257849	2230/1000000	Oscillibacter	GCF_003574015.1
775	0.248083	2739/1000000	Dialister	GCF_900343095.1
782	0.269044	1762/1000000	Eubacterium	GCF_000146185.1
783	0.228102	4173/1000000	Methanosphaera	GCF_000012545.1
789	0.32906	499/1000000	Oscillibacter	GCF_003574015.1
802	0.0383854	287498/1000000	Megasphaera hexanoica	GCF_003315775.1
806	0.32223	576/1000000	Prevotella	GCF_000242335.1
808	0.327006	521/1000000	Prevotella	GCF_000242335.1
825	0.327189	519/1000000	Fusobacterium	GCF_003019315.1
827	0.254997	2368/1000000	Bacteroides	GCF_000190575.1
832	0.334833	442/1000000	Desulfovibrio	GCF_000021385.1
833	0.329251	497/1000000	Ruminococcus	GCF_000723465.1
834	0.275942	1524/1000000	Blautia	GCF_001689125.2
840	0.333349	456/1000000	Roseburia	GCF_000225345.1
846	0.313636	690/1000000	Collinsella	GCF_003856815.1
853	0.279136	1425/1000000	Bacteroides	GCF_001314975.1
886	0.332214	467/1000000	Prevotella	GCF_000242335.1
895	0.255745	2331/1000000	Sutterella	GCF_003609995.1
901	0.282417	1330/1000000	Acidaminococcus	GCF_000025305.1
907	0.216539	5326/1000000	Anaerostipes	GCF_001998765.1
912	0.229345	4065/1000000	Gemella	GCF_900476045.1
916	0.335049	440/1000000	Oscillibacter	GCF_003574015.1
935	0.329732	492/1000000	Christensenella	GCF_900604345.1
937	0.338179	412/1000000	Muribaculum	GCF_001688845.2
941	0.321168	589/1000000	Alistipes	GCF_000265365.1
948	0.300103	917/1000000	Muribaculum	GCF_001688845.2
955	0.315536	663/1000000	Roseburia	GCF_000225345.1
956	0.272455	1640/1000000	Eubacterium	GCF_000146185.1
957	0.213126	5724/1000000	Alistipes	GCF_900604385.1
970	0.298472	949/1000000	Bacteroides	GCF_002849695.1
972	0.308976	761/1000000	Prevotella	GCF_000242335.1
978	0.312009	714/1000000	Prevotella	GCF_000242335.1
1006	0.285405	1249/1000000	Bacteroides	GCF_002849695.1
1009	0.32906	499/1000000	Prevotella	GCF_003609775.1
1012	0.303379	856/1000000	Odoribacter	GCF_000190535.1
1013	0.307256	789/1000000	Bacteroides	GCF_000012825.1
1020	0.316551	649/1000000	Mordavella	GCF_900312975.1
1024	0.28954	1145/1000000	Alistipes	GCF_900604385.1

## Sheet: Sheet2
Karlsson_T2D
Bin	Mash_distance	#_matched_sketches	Assignments(genus/species)	Best_hit_NCBI_accession
14	0.221466	4800/1000000	Alistipes	GCF_900604385.1
17	0.319735	607/1000000	Odoribacter	GCF_000190535.1
34	0.270663	1703/1000000	Bacteroides	GCF_000186225.1
42	0.316919	644/1000000	Lachnoclostridium	GCF_001688665.2
51	0.291491	1099/1000000	Akkermansia	GCF_003716915.1
66	0.337948	414/1000000	Mordavella	GCF_900312975.1
77	0.320446	598/1000000	Bacteroides	GCF_000190575.1
79	0.329732	492/1000000	Selenomonas	GCF_000208405.1
89	0.322313	575/1000000	Blautia	GCF_003287895.1
96	0.322728	570/1000000	Prevotella	GCF_000242335.1
114	0.0474263	226521/1000000	Dialister sp. Marseille-P5638	GCF_900343095.1
118	0.331607	473/1000000	Ruminococcus	GCF_000723465.1
122	0.261802	2052/1000000	Dialister	GCF_900343095.1
129	0.296508	989/1000000	Collinsella	GCF_003856815.1
129	0.334191	448/1000000	Olsenella	GCF_003609875.1
131	0.23684	3471/1000000	Alistipes	GCF_900604385.1
137	0.323912	556/1000000	Parabacteroides	GCF_000012845.1
142	0.197719	7928/1000000	Akkermansia	GCF_003716915.1
158	0.333768	452/1000000	Intestinimonas	GCF_001454945.1
169	0.308789	764/1000000	Eubacterium	GCF_000146185.1
173	0.0391285	281792/1000000	Dialister sp. Marseille-P5638	GCF_900343095.1
175	0.320606	596/1000000	Bacteroides	GCF_000190575.1
177	0.320846	593/1000000	Alistipes	GCF_900604385.1
189	0.323912	556/1000000	Desulfovibrio	GCF_900116045.1
193	0.307256	789/1000000	Prevotella	GCF_000242335.1
206	0.334298	447/1000000	Anaerotignum	GCF_001561955.1
215	0.265285	1907/1000000	Eubacterium	GCF_000146185.1
224	0.299434	930/1000000	Clostridium	GCF_003606265.1
225	0.321249	588/1000000	Alistipes	GCF_000265365.1
227	0.258558	2197/1000000	Bacteroides	GCF_000012825.1
228	0.26531	1906/1000000	Megasphaera	GCF_003315775.1
230	0.335812	433/1000000	Lachnoclostridium	GCF_002234575.2
240	0.318041	629/1000000	Oscillibacter	GCF_003574015.1
256	0.305772	814/1000000	Bacteroides	GCF_000190575.1
257	0.330512	484/1000000	Gordonibacter	GCF_900199375.1
258	0.302607	870/1000000	Bacteroides	GCF_001318345.1
259	0.251834	2531/1000000	Alistipes	GCF_900604385.1
263	0.32539	539/1000000	Oscillibacter	GCF_003574015.1
265	0.321411	586/1000000	Parabacteroides	GCF_000012845.1
268	0.0730714	120802/1000000	Dialister	GCF_900343095.1
270	0.315608	662/1000000	Bacteroides	GCF_002998535.1
298	0.272455	1640/1000000	Dialister	GCF_900343095.1
304	0.302936	864/1000000	Sutterella	GCF_003609995.1
312	0.237031	3457/1000000	Anaerobutyricum	GCF_900209925.1
315	0.314121	683/1000000	Ruminococcus	GCF_000723465.1
322	0.259607	2149/1000000	Akkermansia	GCF_003716915.1
327	0.129567	34027/1000000	Bacteroides	GCF_002849695.1
331	0.318497	623/1000000	Faecalibacterium	GCF_003312465.1
348	0.283029	1313/1000000	Selenomonas	GCF_000208405.1
355	0.302607	870/1000000	Eubacterium	GCF_000146185.1
361	0.27348	1605/1000000	Eubacterium	GCF_000146185.1
362	0.294946	1022/1000000	Blautia	GCF_002222595.2
366	0.307377	787/1000000	Bacteroides	GCF_000190575.1
373	0.313156	697/1000000	Oscillibacter	GCF_003574015.1
374	0.247841	2753/1000000	Faecalibacterium	GCF_003312465.1
385	0.275942	1524/1000000	Turicibacter	GCF_001543345.1
386	0.296556	988/1000000	Collinsella	GCF_003856815.1
396	0.28231	1333/1000000	Collinsella	GCF_003856815.1
413	0.333141	458/1000000	Alistipes	GCF_000265365.1
414	0.0721238	123530/1000000	Olsenella	GCF_003609875.1
417	0.299485	929/1000000	Dialister	GCF_900343095.1
421	0.309289	756/1000000	Bacteroides	GCF_001318345.1
443	0.328869	501/1000000	Alistipes	GCF_000265365.1
449	0.223339	4614/1000000	Alistipes	GCF_900604385.1
450	0.305307	822/1000000	Blautia	GCF_003287895.1
475	0.26986	1732/1000000	Sutterella	GCF_003609995.1
480	0.225407	4417/1000000	Megamonas	GCF_900187035.1
481	0.215956	5392/1000000	Anaerostipes	GCF_001998765.1
482	0.284388	1276/1000000	Faecalibacterium	GCF_002586945.1
497	0.292896	1067/1000000	Eubacterium	GCF_000146185.1
500	0.33841	410/1000000	Muribaculum	GCF_001688845.2
524	0.298874	941/1000000	Roseburia	GCF_000225345.1
541	0.331506	474/1000000	Muribaculum	GCF_001688845.2
543	0.299128	936/1000000	Clostridium	GCF_003606265.1
545	0.331306	476/1000000	Bacteroides	GCF_002998535.1
550	0.230134	3998/1000000	Alistipes	GCF_900604385.1
556	0.315107	669/1000000	Alistipes	GCF_900604385.1
561	0.199073	7704/1000000	Alistipes	GCF_900604385.1
562	0.315536	663/1000000	Faecalibacterium	GCF_003312465.1
563	0.136846	29064/1000000	Bacteroides	GCF_002849695.1
568	0.334085	449/1000000	Dialister	GCF_900343095.1
572	0.317142	641/1000000	Faecalibacterium	GCF_003312465.1
576	0.315896	658/1000000	Oscillibacter	GCF_003574015.1
582	0.325302	540/1000000	Bacteroides	GCF_002849695.1

## Sheet: Sheet3
QinJ_T2D
Bin	Mash_distance	#_matched_sketches	Assignments(genus/species)	Best_hit_NCBI_accession
4	0.316332	652/1000000	Bacteroides	GCF_002222615.2
6	0.281426	1358/1000000	Eubacterium	GCF_000146185.1
7	0.310695	734/1000000	Muribaculum	GCF_001688845.2
8	0.338877	406/1000000	Akkermansia	GCF_003716975.1
9	0.221112	4836/1000000	Akkermansia	GCF_003716915.1
15	0.29923	934/1000000	Faecalibacterium	GCF_003312465.1
20	0.313293	695/1000000	Collinsella	GCF_003856815.1
21	0.285482	1247/1000000	Blautia	GCF_003287895.1
22	0.320287	600/1000000	Parabacteroides	GCF_000012845.1
23	0.24373	3002/1000000	Alistipes	GCF_900604385.1
26	0.337833	415/1000000	Lachnoclostridium	GCF_000144625.1
27	0.271451	1675/1000000	Oscillibacter	GCF_003574015.1
31	0.32495	544/1000000	Prevotella	GCF_000242335.1
40	0.284538	1272/1000000	Bacteroides	GCF_002222615.2
55	0.0805834	101385/1000000	Dialister	GCF_900343095.1
58	0.311545	721/1000000	Lachnoclostridium	GCF_000144625.1
64	0.322728	570/1000000	Alistipes	GCF_000265365.1
69	0.234558	3642/1000000	Enterococcus	GCF_003812305.1
70	0.207123	6498/1000000	Alistipes	GCF_000265365.1
71	0.268427	1785/1000000	Dialister	GCF_900343095.1
72	0.239787	3262/1000000	Sutterella	GCF_003609995.1
76	0.286484	1221/1000000	Bacteroides	GCF_000186225.1
78	0.303101	861/1000000	Oscillibacter	GCF_003574015.1
85	0.326552	526/1000000	Anaerostipes	GCF_001998765.1
86	0.262385	2027/1000000	Dialister	GCF_900343095.1
87	0.297088	977/1000000	Lachnoclostridium	GCF_001688665.2
92	0.309479	753/1000000	Bacteroides	GCF_000190575.1
97	0.332113	468/1000000	Lachnoclostridium	GCF_002234575.2
99	0.326012	532/1000000	Clostridium	GCF_003606265.1
102	0.318881	618/1000000	Alistipes	GCF_900604385.1
106	0.338643	408/1000000	Mordavella	GCF_900312975.1
107	0.208543	6306/1000000	Fusobacterium	GCF_003019675.1
113	0.0412527	266225/1000000	Bacteroides fragilis	GCF_002849695.1
114	0.335812	433/1000000	Prevotella	GCF_000242335.1
115	0.309164	758/1000000	Mordavella	GCF_900312975.1
116	0.0325324	337800/1000000	Dialister sp. Marseille-P5638	GCF_900343095.1
117	0.247105	2796/1000000	Lachnoclostridium	GCF_002234575.2
118	0.288962	1159/1000000	Roseburia	GCF_000225345.1
120	0.239208	3302/1000000	Faecalibacterium	GCF_003312465.1
126	0.333663	453/1000000	Bacteroides	GCF_000012825.1
143	0.329155	498/1000000	Roseburia	GCF_000225345.1
144	0.295839	1003/1000000	Faecalibacterium	GCF_003312465.1
153	0.339586	400/1000000	Lachnoclostridium	GCF_002234575.2
154	0.170675	14075/1000000	Megasphaera	GCF_003010495.1
157	0.306242	806/1000000	Parabacteroides	GCF_000012845.1
161	0.283283	1306/1000000	Eubacterium	GCF_000146185.1
166	0.291318	1103/1000000	Roseburia	GCF_000225345.1
169	0.29021	1129/1000000	Odoribacter	GCF_000190535.1
170	0.271168	1685/1000000	Faecalibacterium	GCF_003312465.1
173	0.268347	1788/1000000	Bacteroides	GCF_000186225.1
175	0.0592068	168510/1000000	Fusobacterium	GCF_003019655.1
178	0.3	919/1000000	Faecalibacterium	GCF_003312465.1
183	0.321007	591/1000000	Prevotella	GCF_000242335.1
189	0.225526	4406/1000000	Bacteroides	GCF_000012825.1
198	0.284875	1263/1000000	Bacteroides	GCF_001314995.1
200	0.0313523	349236/1000000	Fusobacterium mortiferum	GCF_003019315.1
201	0.273451	1606/1000000	Barnesiella	GCF_000512915.1
204	0.191563	9032/1000000	Alistipes	GCF_900604385.1
207	0.280593	1382/1000000	Bacteroides	GCF_001314995.1
208	0.292986	1065/1000000	Bacteroides	GCF_002849695.1
209	0.112994	48885/1000000	Megasphaera	GCF_003315775.1
210	0.315178	668/1000000	Oscillibacter	GCF_003574015.1
215	0.294437	1033/1000000	Clostridium	GCF_003606265.1
222	0.201912	7255/1000000	Alistipes	GCF_000265365.1
223	0.212225	5834/1000000	Faecalibacterium	GCF_002586945.1
227	0.288108	1180/1000000	Lactobacillus	GCF_000016825.1
230	0.304446	837/1000000	Parabacteroides	GCF_000012845.1
231	0.309669	750/1000000	Oscillibacter	GCF_003574015.1
240	0.278244	1452/1000000	Bacteroides	GCF_002849695.1
242	0.304846	830/1000000	Clostridium	GCF_003606265.1
250	0.329732	492/1000000	Blautia	GCF_002222595.2
252	0.330512	484/1000000	Clostridium	GCF_003606265.1
263	0.28514	1256/1000000	Bacteroides	GCF_002849695.1
266	0.280046	1398/1000000	Alistipes	GCF_000265365.1
272	0.296508	989/1000000	Veillonella	GCF_002005185.1
273	0.168011	14897/1000000	Fusobacterium	GCF_003019315.1
275	0.304107	843/1000000	Eubacterium	GCF_000146185.1
276	0.262478	2023/1000000	Veillonella	GCF_002005185.1
277	0.272775	1629/1000000	Eubacterium	GCF_000146185.1
280	0.267192	1832/1000000	Bacteroides	GCF_000012825.1
282	0.301419	892/1000000	Veillonella	GCF_002005185.1
283	0.327189	519/1000000	Sutterella	GCF_003609995.1
284	0.31076	733/1000000	Bacteroides	GCF_000190575.1
289	0.252098	2517/1000000	Fusobacterium	GCF_003019315.1
292	0.234001	3685/1000000	Fusobacterium	GCF_003019315.1
300	0.210457	6056/1000000	Faecalibacterium	GCF_002586945.1
302	0.318804	619/1000000	Alistipes	GCF_000265365.1
304	0.262549	2020/1000000	Dialister	GCF_900343095.1
311	0.326733	524/1000000	Sutterella	GCF_003609995.1
312	0.328209	508/1000000	Prevotella	GCF_000242335.1
315	0.244031	2983/1000000	Sutterella	GCF_003609995.1
316	0.204732	6835/1000000	Anaerobutyricum	GCF_900209925.1
318	0.291017	1110/1000000	Bacteroides	GCF_000190575.1
323	0.0352523	313173/1000000	Lactobacillus crispatus	GCF_003795065.1
324	0.329539	494/1000000	Paeniclostridium	GCF_002865995.1
326	0.325214	541/1000000	Eubacterium	GCF_000146185.1
330	0.303601	852/1000000	Bacteroides	GCF_002998535.1
334	0.290923	953/856864	Jedunavirus	GCF_000905755.1
335	0.312545	706/1000000	Selenomonas	GCF_000208405.1
351	0.31343	693/1000000	Faecalibacterium	GCF_003312465.1
353	0.19763	7943/1000000	Blautia	GCF_003287895.1
356	0.233795	3701/1000000	Acidaminococcus	GCF_000025305.1
359	0.327929	511/1000000	Dialister	GCF_900343095.1
361	0.281567	1354/1000000	Eubacterium	GCF_000146185.1
368	0.289958	1135/1000000	Sutterella	GCF_003609995.1
373	0.285443	1248/1000000	Oscillibacter	GCF_003574015.1
374	0.261964	2045/1000000	Eubacterium	GCF_000146185.1
380	0.306242	806/1000000	Ruminococcus	GCF_000723465.1
382	0.237059	3455/1000000	Megasphaera	GCF_003315775.1
385	0.303994	845/1000000	Desulfovibrio	GCF_900116045.1
387	0.31789	631/1000000	Roseburia	GCF_000225345.1
388	0.205044	6790/1000000	Faecalibacterium	GCF_003312465.1
390	0.333037	459/1000000	Blautia	GCF_003287895.1
401	0.326102	531/1000000	Ruminococcus	GCF_000723465.1
408	0.0412694	266107/1000000	Dialister sp. Marseille-P5638	GCF_900343095.1
415	0.0454664	238307/1000000	Fusobacterium ulcerans	GCF_003019675.1
422	0.32868	503/1000000	Anaerotignum	GCF_001561955.1
428	0.298925	940/1000000	Clostridium	GCF_003606265.1
430	0.247997	2744/1000000	Faecalibacterium	GCF_003312465.1
439	0.313567	691/1000000	Fusobacterium	GCF_003019675.1
441	0.238594	3345/1000000	Megamonas	GCF_900187035.1
446	0.316551	649/1000000	Alistipes	GCF_000265365.1
449	0.217847	5181/1000000	Megasphaera	GCF_003006415.1
456	0.322728	570/1000000	Parabacteroides	GCF_000012845.1
462	0.328965	500/1000000	Lachnoclostridium	GCF_002234575.2
463	0.330907	480/1000000	Parabacteroides	GCF_000012845.1
466	0.318421	624/1000000	Bacteroides	GCF_000190575.1
471	0.308976	761/1000000	Dialister	GCF_900343095.1
472	0.33071	482/1000000	Oscillibacter	GCF_003574015.1
474	0.279036	1428/1000000	Blautia	GCF_002222595.2
477	0.255541	2341/1000000	Eubacterium	GCF_000146185.1
479	0.330121	488/1000000	Eubacterium	GCF_000146185.1
482	0.254976	2369/1000000	Bacteroides	GCF_001314975.1
486	0.312748	703/1000000	Bacteroides	GCF_000190575.1

## Sheet: Sheet4
QinN_LC
Bin	Mash_distance	#_matched_sketches	Assignments(genus/species)	Best_hit_NCBI_accession
3	0.335375	437/1000000	Bacteroides	GCF_000190575.1
5	0.300155	916/1000000	Prevotella	GCF_000242335.1
17	0.222666	4680/1000000	Anaerobutyricum	GCF_900209925.1
18	0.338994	405/1000000	Fusobacterium	GCF_003019315.1
20	0.326371	528/1000000	Parabacteroides	GCF_000012845.1
21	0.328491	505/1000000	Oscillibacter	GCF_003574015.1
23	0.336924	423/1000000	Blautia	GCF_002222595.2
28	0.3367	425/1000000	Bacteroides	GCF_000190575.1
32	0.327929	511/1000000	Ruminococcus	GCF_000723465.1
39	0.280662	1380/1000000	Alistipes	GCF_900604385.1
44	0.324602	548/1000000	Prevotella	GCF_000242335.1
48	0.209299	6206/1000000	Alistipes	GCF_900604385.1
51	0.282993	1314/1000000	Eubacterium	GCF_000146185.1
62	0.0702382	129164/1000000	Dialister	GCF_900343095.1
66	0.309352	755/1000000	Muribaculum	GCF_001688845.2
69	0.317067	642/1000000	Alistipes	GCF_000265365.1
75	0.338877	406/1000000	Dialister	GCF_001717505.1
78	0.172119	13649/1000000	Akkermansia	GCF_003716975.1
83	0.12054	41424/1000000	Prevotella	GCF_002849795.1
85	0.319345	612/1000000	Bacteroides	GCF_000186225.1
86	0.301793	885/1000000	Lachnoclostridium	GCF_001688665.2
92	0.221803	4766/1000000	Sutterella	GCF_003609995.1
95	0.323148	565/1000000	Lachnoclostridium	GCF_002234575.2
98	0.306007	810/1000000	Sutterella	GCF_003609995.1
102	0.291882	1090/1000000	Bacteroides	GCF_000012825.1
105	0.328775	502/1000000	Roseburia	GCF_000225345.1
120	0.331506	474/1000000	Sutterella	GCF_003609995.1
121	0.256796	2280/1000000	Sutterella	GCF_003609995.1
122	0.305714	815/1000000	Desulfovibrio	GCF_900116045.1
123	0.177895	12071/1000000	Lachnoanaerobaculum	GCF_003589745.1
129	0.320208	601/1000000	Sutterella	GCF_003609995.1
135	0.238114	3379/1000000	Alistipes	GCF_900604385.1
139	0.325923	533/1000000	Eubacterium	GCF_000146185.1
143	0.27231	1645/1000000	Oscillibacter	GCF_003574015.1
144	0.293075	1063/1000000	Bacteroides	GCF_000186225.1
150	0.299896	921/1000000	Clostridium	GCF_003606265.1
154	0.087666	86166/1000000	Sutterella	GCF_003609995.1
156	0.328115	509/1000000	Parabacteroides	GCF_000012845.1
158	0.225108	4445/1000000	Acidaminococcus	GCF_000025305.1
159	0.0608885	161717/1000000	Clostridium	GCF_003432325.1
163	0.284017	1286/1000000	Faecalibacterium	GCF_003312465.1
170	0.338179	412/1000000	Paeniclostridium	GCF_002865995.1
174	0.270384	1713/1000000	Acidaminococcus	GCF_000025305.1
178	0.33876	407/1000000	Lachnoclostridium	GCF_001688665.2
182	0.262057	2041/1000000	Eubacterium	GCF_000146185.1
183	0.251572	2545/1000000	Dialister	GCF_900343095.1
191	0.286914	1210/1000000	Prevotella	GCF_000242335.1
194	0.289874	1137/1000000	Prevotella	GCF_000242335.1
195	0.310501	737/1000000	Sutterella	GCF_003609995.1
196	0.284838	1264/1000000	Eubacterium	GCF_000146185.1
197	0.314965	671/1000000	Alistipes	GCF_900604385.1
202	0.315107	669/1000000	Oscillibacter	GCF_003574015.1
209	0.282596	1325/1000000	Fusobacterium	GCF_003019315.1
212	0.311479	722/1000000	Prevotella	GCF_002849795.1
213	0.251872	2529/1000000	Alistipes	GCF_900604385.1
215	0.313567	691/1000000	Faecalibacterium	GCF_003312465.1
218	0.0586082	171006/1000000	Prevotella	GCF_002849795.1
226	0.30228	876/1000000	Bacteroides	GCF_000190575.1
233	0.259541	2152/1000000	Faecalibacterium	GCF_003312465.1
234	0.257977	2224/1000000	Fusobacterium	GCF_003019315.1
241	0.336812	424/1000000	Prevotella	GCF_000242335.1
244	0.314541	677/1000000	Desulfovibrio	GCF_001553605.1
247	0.293075	1063/1000000	Clostridioides	GCF_003456975.1
254	0.310243	741/1000000	Bacteroides	GCF_001318345.1
257	0.286562	1219/1000000	Bacteroides	GCF_000190575.1
261	0.334618	444/1000000	Anaerostipes	GCF_001998765.1
265	0.313913	686/1000000	Oscillibacter	GCF_003574015.1
269	0.247037	2800/1000000	Bacteroides	GCF_001318345.1
270	0.176524	12428/1000000	Blautia	GCF_003287895.1
271	0.237918	3393/1000000	Faecalibacterium	GCF_002586945.1
280	0.332933	460/1000000	Roseburia	GCF_000225345.1
282	0.324342	551/1000000	Alistipes	GCF_000265365.1
290	0.305481	819/1000000	Anaerostipes	GCF_001998765.1
298	0.338643	408/1000000	Prevotella	GCF_000242335.1
311	0.334941	441/1000000	Bacteroides	GCF_000186225.1
312	0.280285	1391/1000000	Bacteroides	GCF_002849695.1
314	0.313844	687/1000000	Bacteroides	GCF_001682215.1
317	0.31919	614/1000000	Desulfovibrio	GCF_900116045.1
318	0.329926	490/1000000	Bacteroides	GCF_002222615.2
320	0.333453	455/1000000	Mordavella	GCF_900312975.1
323	0.316625	648/1000000	Alistipes	GCF_000265365.1
331	0.28398	1287/1000000	Eubacterium	GCF_000146185.1
335	0.062007	157372/1000000	Dialister	GCF_900343095.1
338	0.261112	2082/1000000	Prevotella	GCF_002849795.1
345	0.321249	588/1000000	Dialister	GCF_900343095.1
348	0.312748	703/1000000	Bacteroides	GCF_000012825.1
352	0.288068	1181/1000000	Bacteroides	GCF_001314995.1
362	0.229791	4027/1000000	Bacteroides	GCF_001318345.1
368	0.316259	653/1000000	Clostridium	GCF_003606265.1
377	0.26093	2090/1000000	Lachnoclostridium	GCF_002234575.2
380	0.230563	3962/1000000	Faecalibacterium	GCF_003312465.1
387	0.285941	1235/1000000	Desulfovibrio	GCF_000022125.1
401	0.267062	1837/1000000	Bacteroides	GCF_001314975.1
402	0.328585	504/1000000	Blautia	GCF_003287895.1
404	0.283722	1294/1000000	Clostridium	GCF_003606265.1
405	0.339586	400/1000000	Odoribacter	GCF_000190535.1
408	0.279404	1417/1000000	Alistipes	GCF_000265365.1
411	0.29622	995/1000000	Bacteroides	GCF_002998535.1
414	0.287468	1196/1000000	Selenomonas	GCF_000208405.1
417	0.064792	147117/1000000	Lactobacillus	GCF_003795065.1
421	0.215327	5464/1000000	Prevotella	GCF_002849795.1
422	0.273097	1618/1000000	Dialister	GCF_900343095.1
423	0.2967	985/1000000	Oscillibacter	GCF_003574015.1
426	0.336254	429/1000000	Roseburia	GCF_000225345.1
428	0.0586518	170823/1000000	Fusobacterium	GCF_003019675.1
429	0.334191	448/1000000	Bacteroides	GCF_002998435.1
430	0.282274	1334/1000000	Sutterella	GCF_003609995.1
438	0.0308543	354208/1000000	Dialister sp. Marseille-P5638	GCF_900343095.1
448	0.31102	729/1000000	Ruminococcus	GCF_000723465.1
462	0.333979	450/1000000	Roseburia	GCF_000225345.1
463	0.235959	3536/1000000	Alistipes	GCF_900604385.1
473	0.0853334	90885/1000000	Fusobacterium	GCF_003019315.1
494	0.307863	779/1000000	Faecalibacterium	GCF_002734145.1
496	0.27635	1511/1000000	Oscillibacter	GCF_003574015.1
500	0.0690811	132763/1000000	Fusobacterium	GCF_003019655.1
501	0.335375	437/1000000	Muribaculum	GCF_001688845.2
503	0.285329	1251/1000000	Bacteroides	GCF_000186225.1
505	0.288676	1166/1000000	Blautia	GCF_002222595.2
